# Supplementary material for: 1,2-Oxidative Trifluoromethylation of Olefin with Ag(O2CCF2SO2F) and O2: Synthesis of α-Trifluoromethyl Ketones
Source: Molecules. 2024 Nov 27;29(23):5622. doi: 10.3390/molecules29235622 (PMC11643604; doi:10.3390/molecules29235622)
Supplement: Supplementary file 1 [file molecules-29-05622-s001.zip]

Archive with 1 entries (1 files):
- molecules-3269871-supplementary.pdf
